# Supplementary material for: How mass sports events satisfy the “needs for a better life”: evidence from Chinese marathon runners’ psychological perceptions and support
Source: Front Psychol. 2026 Mar 26;17:1765421. doi: 10.3389/fpsyg.2026.1765421 (PMC13062279; doi:10.3389/fpsyg.2026.1765421)
Supplement: Supplementary file 1 [file Table_1.XLSX]

## Sheet: Sheet2
gender	age	education	job	Marathon experience	monthly income	Q1	Q2	Q3	Q4	Q5	Q6	Q7	Q8	Q9	Q10	Q11	Q12	Q13	Q14	Q15	Q16	Q17	Q18	Q19	Q20	Q21	achievement-oriented psychological needs perception	city-integration-oriented psychological needs perception	social-bonding-oriented psychological needs perception	Event Support
1	4	2	2	2	2	5	3	4	5	4	5	4	5	4	4	4	5	5	5	5	3	5	3	1	2	2	4.2	4.33333	4.66667	2
2	3	2	2	2	2	5	4	4	4	4	4	3	4	4	4	5	5	4	4	3	3	5	4	5	4	4	4.2	4	4	4.25
1	3	2	1	1	2	4	4	3	3	5	4	5	4	3	5	4	4	4	4	3	4	5	5	3	3	5	3.8	4.16667	4	4
2	5	2	3	1	1	1	1	2	3	2	2	3	3	3	1	3	1	3	3	1	1	2	1	1	2	1	1.8	2.5	1.83333	1.25
2	4	2	1	1	1	5	3	5	5	3	4	3	4	4	5	3	4	5	4	3	4	4	3	3	3	4	4.2	3.83333	4	3.25
2	3	1	2	2	1	5	4	5	4	4	5	4	4	4	4	5	1	1	1	3	2	3	3	4	4	4	4.4	4.33333	1.83333	3.75
2	7	2	2	3	2	4	5	4	5	4	4	4	5	5	4	5	4	3	5	4	5	5	4	3	5	4	4.4	4.5	4.33333	4
1	5	1	2	1	1	4	3	5	3	5	4	5	3	5	4	5	3	2	2	3	3	1	4	4	2	2	4	4.33333	2.33333	3
2	4	2	2	2	3	5	3	3	5	4	5	4	4	3	5	4	3	4	5	3	3	4	5	5	4	5	4	4.16667	3.66667	4.75
1	4	2	1	1	1	4	5	4	3	4	5	4	4	4	4	5	4	5	5	4	5	4	3	1	3	2	4	4.33333	4.5	2.25
2	5	2	3	1	2	4	4	5	3	4	3	5	4	3	5	3	5	4	4	3	4	5	3	4	3	5	4	3.83333	4.16667	3.75
1	3	2	1	1	1	4	3	5	5	4	5	3	4	4	5	5	4	5	5	5	4	4	3	4	4	4	4.2	4.33333	4.5	3.75
2	5	2	2	1	3	2	2	2	4	2	1	1	2	3	2	1	3	3	2	1	3	2	5	4	5	4	2.4	1.66667	2.33333	4.5
2	3	2	5	2	3	4	5	4	3	4	5	5	5	4	3	5	5	4	4	3	4	4	4	5	3	4	4	4.5	4	4
1	3	2	1	2	2	3	3	3	1	2	4	4	4	4	5	4	3	2	2	1	1	3	4	3	4	5	2.4	4.16667	2	4
1	4	2	1	1	2	2	2	1	3	2	4	5	5	4	5	5	3	2	1	1	2	2	3	4	4	4	2	4.66667	1.83333	3.75
1	3	2	1	1	1	3	2	3	3	3	5	3	4	4	5	5	4	4	3	5	4	5	5	4	4	4	2.8	4.33333	4.16667	4.25
1	4	1	1	2	3	4	5	5	4	5	3	4	4	3	3	4	5	5	3	4	5	5	4	4	4	3	4.6	3.5	4.5	3.75
1	4	2	2	2	1	4	5	5	5	3	5	4	5	4	5	4	5	5	5	5	5	4	5	4	5	4	4.4	4.5	4.83333	4.5
2	3	1	2	3	4	4	5	4	4	4	1	3	1	1	3	1	1	1	3	2	2	3	5	4	5	4	4.2	1.66667	2	4.5
1	2	2	4	1	3	4	3	4	5	3	3	3	1	2	2	3	4	4	4	5	4	5	3	4	3	5	3.8	2.33333	4.33333	3.75
1	4	2	1	1	1	3	2	1	3	1	2	2	1	1	2	1	4	3	4	4	3	4	2	2	3	1	2	1.5	3.66667	2
2	4	1	2	2	1	3	2	3	2	3	1	1	1	3	1	1	4	2	4	2	3	2	3	1	1	1	2.6	1.33333	2.83333	1.5
1	3	2	1	2	1	3	3	3	1	2	4	4	5	3	5	3	3	4	4	4	5	5	4	4	2	2	2.4	4	4.16667	3
2	3	2	1	1	1	5	4	4	5	4	5	4	4	5	4	4	1	3	1	2	2	3	5	5	4	5	4.4	4.33333	2	4.75
1	6	2	2	3	2	5	3	4	4	4	4	4	5	5	4	5	4	1	3	4	3	2	5	3	5	4	4	4.5	2.83333	4.25
1	3	2	3	1	2	4	3	5	4	4	4	3	4	5	5	4	4	4	4	5	3	3	3	4	3	4	4	4.16667	3.83333	3.5
2	4	2	3	1	2	2	3	2	3	3	2	2	3	3	2	1	3	1	1	1	1	3	4	3	2	2	2.6	2.16667	1.66667	2.75
2	4	2	2	2	3	4	3	5	3	4	1	3	2	2	3	3	2	2	2	1	2	2	3	2	3	3	3.8	2.33333	1.83333	2.75
1	6	2	3	1	4	4	5	4	5	3	5	4	5	4	4	4	5	4	4	5	4	4	4	5	5	4	4.2	4.33333	4.33333	4.5
1	5	2	3	1	1	3	4	5	4	5	4	5	5	4	4	5	4	4	5	4	4	4	3	3	4	4	4.2	4.5	4.16667	3.5
2	3	2	1	2	3	5	4	5	5	3	5	4	4	4	5	5	5	4	5	4	3	5	4	4	3	3	4.4	4.5	4.33333	3.5
1	2	2	4	1	4	4	5	4	4	5	3	2	1	1	4	2	4	5	3	5	5	5	4	4	4	5	4.4	2.16667	4.5	4.25
1	4	2	1	3	1	4	5	3	5	4	4	4	5	5	4	5	5	4	4	5	4	3	3	4	4	4	4.2	4.5	4.16667	3.75
2	5	2	1	2	4	4	4	5	4	4	5	5	3	4	4	5	3	5	4	4	4	3	5	4	5	4	4.2	4.33333	3.83333	4.5
2	5	2	1	1	3	3	3	2	1	2	1	3	2	2	3	3	1	3	2	1	2	3	2	2	3	1	2.2	2.33333	2	2
2	7	1	1	1	2	3	2	1	3	1	3	2	2	2	3	2	3	2	2	3	2	3	3	3	1	2	2	2.33333	2.5	2.25
1	6	2	1	3	3	1	1	3	1	4	1	2	2	3	3	2	2	3	2	1	3	1	3	2	2	3	2	2.16667	2	2.5
2	3	2	1	2	2	2	3	3	1	1	1	1	2	3	1	1	2	1	2	1	2	1	2	1	3	1	2	1.5	1.5	1.75
1	5	1	1	2	1	5	4	4	4	4	4	3	5	3	5	4	5	3	5	5	4	4	4	3	5	5	4.2	4	4.33333	4.25
2	3	2	2	1	1	4	4	4	4	5	1	3	3	3	3	3	5	3	5	4	3	4	3	4	5	4	4.2	2.66667	4	4
1	4	2	1	2	1	5	3	4	5	4	3	5	3	4	4	5	1	3	2	2	3	2	3	3	4	4	4.2	4	2.16667	3.5
1	5	2	1	1	2	3	2	3	3	2	5	4	4	3	4	4	4	4	4	5	4	4	4	3	5	3	2.6	4	4.16667	3.75
2	2	2	4	3	1	2	1	1	1	2	3	2	2	2	2	1	1	1	2	1	4	1	3	1	2	1	1.4	2	1.66667	1.75
2	3	2	2	2	1	4	4	5	5	5	5	4	4	3	5	4	3	4	5	5	3	5	3	5	5	5	4.6	4.16667	4.16667	4.5
2	4	2	1	1	2	5	5	4	4	3	3	4	4	3	3	4	4	5	5	5	5	4	4	4	3	3	4.2	3.5	4.66667	3.5
2	2	2	4	2	3	4	4	4	5	5	4	5	4	5	5	5	3	4	3	3	4	5	5	5	4	3	4.4	4.66667	3.66667	4.25
1	1	1	4	3	2	4	4	4	4	3	3	4	5	3	4	3	4	4	4	4	4	3	2	4	1	4	3.8	3.66667	3.83333	2.75
2	4	2	2	1	1	1	2	3	1	2	3	5	5	4	4	4	5	3	3	4	5	4	4	5	4	3	1.8	4.16667	4	4
2	4	1	2	2	2	1	1	1	1	3	2	1	1	3	3	3	4	2	4	2	3	2	1	2	2	2	1.4	2.16667	2.83333	1.75
2	4	1	5	2	3	4	5	4	3	3	4	5	3	4	3	4	4	4	5	4	3	4	3	2	3	2	3.8	3.83333	4	2.5
2	4	2	1	1	2	4	3	5	3	5	3	5	4	3	5	3	5	5	5	5	5	4	4	3	4	4	4	3.83333	4.83333	3.75
2	5	2	1	2	1	4	3	3	4	4	5	5	5	3	5	3	2	4	2	3	1	3	4	3	4	5	3.6	4.33333	2.5	4
1	6	2	3	2	2	5	4	5	5	3	2	1	1	2	3	3	4	4	4	5	5	5	5	5	4	5	4.4	2	4.5	4.75
2	3	2	2	1	1	1	1	3	1	3	2	1	3	1	1	3	1	3	2	2	2	1	3	2	3	3	1.8	1.83333	1.83333	2.75
1	2	2	4	1	4	3	4	4	5	5	3	5	3	4	4	4	4	3	4	5	5	3	4	4	4	5	4.2	3.83333	4	4.25
2	4	1	1	1	2	5	3	4	3	4	4	4	5	5	3	3	5	5	4	3	4	5	3	4	5	3	3.8	4	4.33333	3.75
2	7	2	3	1	2	3	3	1	1	3	1	3	4	2	3	1	1	1	2	2	3	4	3	1	1	2	2.2	2.33333	2.16667	1.75
2	3	2	1	2	2	2	3	1	2	1	5	4	5	3	4	5	4	4	4	5	4	4	1	4	3	3	1.8	4.33333	4.16667	2.75
1	3	2	3	2	2	4	4	4	5	3	4	4	5	3	3	4	5	4	5	5	5	5	5	4	5	4	4	3.83333	4.83333	4.5
2	4	2	3	1	2	4	4	3	4	5	5	4	4	5	5	4	5	4	4	4	4	3	4	4	4	4	4	4.5	4	4
2	4	2	1	1	2	4	4	5	3	4	4	4	4	3	4	3	5	4	4	5	4	5	4	5	5	5	4	3.66667	4.5	4.75
1	3	1	1	1	1	4	3	5	5	4	2	2	3	3	1	2	1	3	1	2	3	2	4	4	3	4	4.2	2.16667	2	3.75
1	4	2	1	2	2	3	2	2	2	3	3	3	1	3	1	2	3	1	3	2	1	2	2	3	1	1	2.4	2.16667	2	1.75
1	4	2	3	3	2	4	5	5	4	3	3	1	2	3	1	3	4	4	4	4	5	5	1	3	2	2	4.2	2.16667	4.33333	2
1	3	2	2	2	2	3	3	3	1	2	5	4	5	5	5	5	4	5	3	5	4	5	5	5	3	3	2.4	4.83333	4.33333	4
1	3	1	1	3	1	5	5	5	4	4	1	2	1	3	3	2	4	5	4	3	4	4	4	5	4	5	4.6	2	4	4.5
2	2	2	4	1	2	3	3	3	1	2	2	1	3	1	3	1	1	2	4	2	3	2	2	4	4	2	2.4	1.83333	2.33333	3
1	5	2	1	3	1	4	4	5	4	4	5	5	3	5	3	3	3	5	3	4	5	4	4	5	5	4	4.2	4	4	4.5
1	4	1	1	1	1	4	4	3	3	5	4	4	5	3	3	4	5	4	5	5	5	4	4	5	5	4	3.8	3.83333	4.66667	4.5
2	5	2	3	2	1	1	1	3	1	2	1	3	2	1	3	1	3	4	3	3	2	3	1	2	1	3	1.6	1.83333	3	1.75
1	4	2	3	2	2	4	5	5	3	5	5	4	4	5	4	4	5	4	4	3	4	5	4	3	4	4	4.4	4.33333	4.16667	3.75
1	3	2	5	3	3	5	5	5	4	4	5	4	4	5	4	4	4	5	5	4	4	3	4	3	3	4	4.6	4.33333	4.16667	3.5
1	3	2	1	1	2	3	4	4	5	5	2	2	2	1	2	1	3	1	2	3	2	3	3	2	4	2	4.2	1.66667	2.33333	2.75
1	5	2	1	2	4	2	3	1	3	1	1	1	1	3	3	2	4	4	5	4	5	5	1	3	4	1	2	1.83333	4.5	2.25
2	4	2	5	1	1	3	2	1	2	1	3	1	2	3	3	1	4	1	3	2	1	3	2	1	3	2	1.8	2.16667	2.33333	2
2	6	2	2	1	1	1	3	2	3	4	1	2	1	1	1	2	3	2	2	3	1	3	1	3	2	2	2.6	1.33333	2.33333	2
2	3	2	2	2	2	3	3	2	1	2	4	3	3	4	4	5	1	1	3	4	1	1	2	1	3	1	2.2	3.83333	1.83333	1.75
2	7	2	1	3	3	5	4	4	4	3	4	1	2	3	1	3	5	5	4	4	3	4	3	3	3	4	4	2.33333	4.16667	3.25
1	5	1	1	3	1	4	4	3	4	4	3	3	5	5	5	5	3	4	4	3	5	5	5	4	5	4	3.8	4.33333	4	4.5
1	5	2	5	1	1	1	3	1	3	3	1	3	1	1	4	2	1	3	1	2	2	3	1	2	2	2	2.2	2	2	1.75
1	3	2	1	2	2	4	4	4	4	4	5	3	3	5	5	5	3	2	3	2	3	2	4	5	4	4	4	4.33333	2.5	4.25
1	5	1	2	1	4	5	3	4	4	4	4	5	3	4	4	4	3	4	4	4	4	3	5	4	4	5	4	4	3.66667	4.5
1	5	2	1	1	1	3	4	4	3	5	4	5	4	5	3	4	3	3	3	2	1	2	4	4	4	4	3.8	4.16667	2.33333	4
2	4	1	1	1	1	5	5	4	3	3	4	5	4	5	4	5	5	5	5	4	4	3	1	2	1	3	4	4.5	4.33333	1.75
2	4	2	1	1	4	2	3	2	3	1	1	3	1	3	2	3	3	5	4	4	4	3	3	3	3	4	2.2	2.16667	3.83333	3.25
1	4	2	3	2	2	4	4	3	3	5	5	4	4	5	4	4	5	4	4	5	5	3	4	5	4	5	3.8	4.33333	4.33333	4.5
1	6	2	1	2	1	4	4	4	4	3	3	5	4	5	4	4	4	5	4	4	4	5	3	3	5	4	3.8	4.16667	4.33333	3.75
2	5	2	1	3	2	4	4	5	5	4	5	4	5	4	5	4	4	5	3	3	5	4	4	5	4	4	4.4	4.5	4	4.25
1	4	2	2	2	3	4	4	4	5	4	4	4	5	5	5	5	3	3	5	4	4	5	4	4	3	3	4.2	4.66667	4	3.5
1	2	2	3	3	1	5	4	5	3	5	5	5	5	4	3	5	5	4	4	4	5	3	4	5	3	4	4.4	4.5	4.16667	4
1	3	2	3	1	2	5	4	4	3	3	4	3	4	4	4	4	4	4	5	5	4	4	5	4	5	4	3.8	3.83333	4.33333	4.5
1	6	2	1	1	2	5	3	5	4	5	3	4	5	5	3	3	5	4	5	4	5	4	4	4	4	4	4.4	3.83333	4.5	4
2	6	1	2	1	4	4	5	4	4	4	2	3	2	2	3	2	4	4	5	4	4	5	4	5	5	4	4.2	2.33333	4.33333	4.5
2	4	2	2	3	2	4	4	4	4	3	3	2	1	3	1	4	5	3	4	4	3	4	5	4	5	4	3.8	2.33333	3.83333	4.5
2	3	1	2	1	2	1	3	2	1	1	2	3	3	3	1	2	2	3	3	3	1	3	2	2	3	1	1.6	2.33333	2.5	2
2	4	2	3	1	1	1	2	1	3	2	5	4	5	4	4	4	5	3	5	4	3	4	2	2	2	1	1.8	4.33333	4	1.75
1	5	2	1	2	2	4	5	5	4	3	4	5	4	4	4	4	3	2	1	1	2	2	5	4	3	4	4.2	4.16667	1.83333	4
1	4	2	1	2	2	5	4	4	3	4	4	4	3	3	4	4	5	4	4	4	5	3	5	4	5	4	4	3.66667	4.16667	4.5
1	3	2	1	2	2	5	5	3	5	5	3	2	2	3	2	2	3	2	2	1	1	1	3	3	1	2	4.6	2.33333	1.66667	2.25
2	4	2	1	1	3	5	5	4	4	4	3	2	2	1	2	3	3	3	4	3	5	4	4	4	4	4	4.4	2.16667	3.66667	4
2	4	2	3	1	1	4	4	3	4	5	4	3	4	4	5	3	4	3	1	3	1	3	4	4	3	3	4	3.83333	2.5	3.5
2	3	2	1	1	2	3	4	3	3	5	3	4	5	4	4	4	1	1	2	1	2	2	5	3	5	4	3.6	4	1.5	4.25
1	3	1	5	1	2	4	5	4	4	4	2	3	3	3	1	2	3	2	3	1	1	2	4	5	4	4	4.2	2.33333	2	4.25
2	6	2	1	2	2	5	4	4	4	5	4	4	5	3	5	3	5	5	4	4	3	5	5	4	5	4	4.4	4	4.33333	4.5
1	3	2	1	1	3	4	3	3	4	5	4	4	4	5	4	5	4	4	4	3	3	5	5	4	4	4	3.8	4.33333	3.83333	4.25
2	3	1	1	1	1	5	4	5	5	4	4	5	4	4	5	4	5	4	4	4	4	5	4	5	4	3	4.6	4.33333	4.33333	4
1	4	1	2	1	4	1	2	2	1	1	2	1	1	1	1	2	4	4	4	5	5	5	3	3	4	4	1.4	1.33333	4.5	3.5
2	1	1	4	2	2	3	5	3	4	5	2	3	1	3	2	4	4	4	4	5	5	4	4	5	4	4	4	2.5	4.33333	4.25
1	4	2	2	1	2	4	5	4	5	4	4	4	4	4	4	3	4	4	4	4	5	5	4	3	4	5	4.4	3.83333	4.33333	4
1	5	2	2	2	1	4	4	3	4	3	4	5	3	3	4	4	5	5	4	5	3	5	4	4	5	4	3.6	3.83333	4.5	4.25
2	3	2	1	2	1	4	5	5	4	5	4	3	5	4	4	3	4	4	5	4	5	3	3	2	3	3	4.6	3.83333	4.16667	2.75
2	2	2	5	1	2	5	5	5	4	4	4	5	3	4	3	4	4	3	3	5	4	3	4	5	4	5	4.6	3.83333	3.66667	4.5
2	2	2	4	1	1	2	1	2	1	3	5	4	5	4	4	5	4	4	4	5	4	4	5	3	4	5	1.8	4.5	4.16667	4.25
1	3	2	1	1	2	3	3	2	3	3	4	5	4	3	5	4	4	4	4	4	4	3	4	5	4	3	2.8	4.16667	3.83333	4
1	4	2	1	2	2	4	4	3	5	5	4	5	5	5	4	5	2	2	2	3	1	3	4	5	4	5	4.2	4.66667	2.16667	4.5
1	7	2	1	2	1	4	4	4	3	5	5	4	4	4	4	5	4	2	2	3	3	1	5	4	4	3	4	4.33333	2.5	4
2	3	2	1	3	1	4	4	3	3	5	4	3	3	5	5	5	4	5	5	5	5	5	4	5	5	5	3.8	4.16667	4.83333	4.75
1	5	2	1	2	1	4	5	3	5	5	5	4	4	5	5	5	3	4	3	4	5	5	5	3	3	5	4.4	4.66667	4	4
1	4	2	1	1	1	4	5	5	5	4	5	4	4	4	4	5	3	4	5	5	3	5	4	4	5	5	4.6	4.33333	4.16667	4.5
1	6	2	1	3	1	5	5	4	3	3	4	5	4	5	5	5	1	2	2	2	4	1	4	5	4	4	4	4.66667	2	4.25
1	5	2	2	3	1	4	4	5	4	5	4	5	4	3	5	5	4	4	4	5	3	3	5	5	4	3	4.4	4.33333	3.83333	4.25
1	5	2	2	1	2	3	4	3	3	4	5	5	3	4	4	5	5	4	5	4	5	4	4	4	4	3	3.4	4.33333	4.5	3.75
1	5	2	2	1	1	4	5	3	5	5	4	5	3	5	4	5	5	5	5	3	4	5	4	4	4	4	4.4	4.33333	4.5	4
1	5	1	3	2	1	3	5	3	4	5	3	4	5	4	4	4	4	1	3	2	1	3	4	5	4	3	4	4	2.33333	4
1	4	2	1	2	2	4	5	5	5	4	3	4	4	3	3	4	4	4	4	5	3	4	1	3	2	2	4.6	3.5	4	2
1	3	1	3	1	4	4	4	3	4	3	3	3	3	2	2	2	5	5	3	4	5	5	4	1	3	2	3.6	2.5	4.5	2.5
2	5	1	1	1	2	4	5	5	5	3	4	3	3	5	5	5	3	2	2	3	2	3	4	5	5	5	4.4	4.16667	2.5	4.75
2	2	2	3	3	3	4	3	5	4	5	1	1	3	2	1	4	4	4	4	5	5	4	3	5	4	3	4.2	2	4.33333	3.75
2	4	2	1	1	2	4	4	4	5	5	3	5	3	4	4	5	5	4	4	3	3	5	4	5	4	4	4.4	4	4	4.25
1	5	2	1	1	4	2	2	3	1	2	4	1	2	3	1	3	3	2	3	3	3	4	4	5	4	5	2	2.33333	3	4.5
2	4	2	1	3	2	4	4	4	5	5	4	3	5	5	5	4	3	5	4	4	4	5	4	5	4	4	4.4	4.33333	4.16667	4.25
2	4	2	2	1	2	4	5	4	3	4	5	4	3	5	3	4	5	5	4	4	4	5	4	3	4	3	4	4	4.5	3.5
2	5	2	5	2	4	4	5	5	4	5	5	4	4	5	5	4	5	4	4	5	5	3	3	4	3	4	4.6	4.5	4.33333	3.5
2	2	1	4	1	2	5	4	4	4	3	4	5	5	4	4	4	3	2	1	2	2	3	3	2	3	3	4	4.33333	2.16667	2.75
1	4	2	1	2	1	4	4	3	4	4	5	5	4	3	5	5	5	5	5	4	5	4	4	4	3	4	3.8	4.5	4.66667	3.75
2	3	2	2	1	2	5	3	4	3	4	5	4	4	4	5	5	5	3	4	4	5	3	4	5	5	4	3.8	4.5	4	4.5
1	5	2	1	1	2	3	4	5	4	5	5	4	4	4	4	5	4	5	3	3	5	4	1	2	1	4	4.2	4.33333	4	2
2	5	1	2	3	2	2	1	1	1	3	3	2	1	3	1	4	3	2	2	1	1	1	3	3	2	3	1.6	2.33333	1.66667	2.75
2	3	2	2	1	1	5	4	5	3	5	1	1	1	1	1	3	4	4	3	4	3	3	4	4	5	4	4.4	1.33333	3.5	4.25
1	7	2	1	2	2	3	5	3	3	4	4	5	4	4	5	4	4	4	4	5	4	4	4	4	3	5	3.6	4.33333	4.16667	4
1	4	2	1	1	3	4	4	4	5	3	5	5	3	4	5	4	5	5	4	4	4	5	4	5	4	4	4	4.33333	4.5	4.25
1	3	2	2	1	3	2	2	2	2	2	1	1	3	4	2	3	4	1	1	2	3	2	3	3	2	1	2	2.33333	2.16667	2.25
2	4	2	1	2	2	5	4	3	5	5	5	5	4	5	4	5	5	5	3	4	5	5	5	4	4	5	4.4	4.66667	4.5	4.5
2	3	2	2	2	1	4	3	4	3	4	3	3	5	3	4	5	3	4	4	5	4	4	4	4	5	4	3.6	3.83333	4	4.25
1	2	2	4	1	1	5	4	5	4	3	4	4	4	5	3	5	4	4	5	4	4	5	5	3	4	4	4.2	4.16667	4.33333	4
1	3	2	1	1	1	5	3	4	3	4	3	4	5	5	3	3	4	3	5	4	5	4	3	4	3	4	3.8	3.83333	4.16667	3.5
1	3	2	1	3	2	5	4	4	5	4	4	3	3	5	3	3	4	4	5	4	4	5	4	4	3	3	4.4	3.5	4.33333	3.5
2	6	2	1	2	2	3	2	3	2	2	4	5	5	5	4	3	2	1	2	2	3	2	3	3	1	2	2.4	4.33333	2	2.25
2	4	1	3	3	1	5	5	5	4	4	4	4	3	3	3	3	3	4	5	5	4	5	3	5	5	4	4.6	3.33333	4.33333	4.25
2	3	2	2	1	2	3	3	4	5	5	3	3	5	5	5	5	4	3	5	4	4	4	4	4	5	5	4	4.33333	4	4.5
2	6	2	2	2	2	3	4	1	1	1	1	1	3	1	2	4	3	2	2	3	1	3	1	4	3	3	2	2	2.33333	2.75
1	2	2	4	3	2	5	5	4	3	3	3	3	3	2	1	2	4	3	5	4	5	4	3	5	5	4	4	2.33333	4.16667	4.25
1	5	2	3	1	1	1	1	2	3	2	3	5	3	3	4	4	5	4	4	4	5	3	4	4	5	3	1.8	3.66667	4.16667	4
1	3	2	2	1	1	5	4	5	3	5	4	5	4	3	5	5	1	2	1	3	1	3	2	3	1	1	4.4	4.33333	1.83333	1.75
2	4	2	1	3	1	4	4	3	5	4	5	3	4	4	3	3	4	5	4	4	4	3	5	5	4	4	4	3.66667	4	4.5
1	4	2	3	3	3	4	3	5	3	5	5	3	4	5	4	5	5	4	5	4	5	4	3	3	4	5	4	4.33333	4.5	3.75
1	3	2	1	2	3	5	3	3	5	4	3	5	4	5	4	4	5	5	4	3	3	4	4	3	5	4	4	4.16667	4	4
1	5	2	3	3	2	4	5	5	4	4	3	3	5	3	4	5	4	5	3	5	4	4	5	3	5	4	4.4	3.83333	4.16667	4.25
1	5	2	1	1	2	4	3	4	4	5	4	3	4	4	5	5	4	4	4	3	4	5	3	3	5	3	4	4.16667	4	3.5
2	4	2	1	2	2	2	3	4	3	1	3	1	1	3	2	1	3	1	2	3	2	3	2	3	1	2	2.6	1.83333	2.33333	2
2	4	1	1	2	3	3	3	1	1	3	1	1	4	3	3	3	2	3	3	2	4	3	2	3	2	3	2.2	2.5	2.83333	2.5
2	4	2	1	1	2	3	4	5	4	5	1	3	1	1	3	1	3	5	4	5	4	4	4	5	5	4	4.2	1.66667	4.16667	4.5
2	5	2	3	2	2	1	1	3	1	3	2	3	3	2	2	1	3	4	3	2	2	1	3	1	1	3	1.8	2.16667	2.5	2
1	4	2	1	3	2	4	4	5	5	5	5	4	4	5	5	4	5	4	4	5	5	3	3	4	3	4	4.6	4.5	4.33333	3.5
1	4	2	2	3	2	1	3	2	3	2	2	3	2	3	1	1	4	4	4	4	5	4	3	1	2	2	2.2	2	4.16667	2
2	4	2	3	1	2	3	1	3	1	2	1	1	4	2	3	3	1	3	1	1	3	2	1	1	1	1	2	2.33333	1.83333	1
2	3	2	2	2	1	5	4	4	4	4	3	5	4	4	5	5	3	2	1	1	1	3	4	3	5	4	4.2	4.33333	1.83333	4
2	2	1	4	2	2	3	3	1	1	3	1	3	2	1	3	1	4	1	3	2	1	3	2	3	1	2	2.2	1.83333	2.33333	2
2	4	1	1	1	1	5	4	3	5	5	5	5	4	4	4	5	5	5	5	5	3	5	4	5	4	3	4.4	4.5	4.66667	4
1	4	1	5	1	1	4	3	4	3	3	4	4	5	5	5	5	4	4	4	4	4	4	5	4	4	4	3.4	4.66667	4	4.25
1	2	2	2	1	2	4	4	4	5	5	5	4	4	5	4	4	4	3	3	5	4	3	4	4	4	5	4.4	4.33333	3.66667	4.25
1	6	1	1	2	3	3	4	4	5	5	5	4	5	4	5	4	1	1	1	3	1	2	5	3	3	5	4.2	4.5	1.5	4
2	3	1	3	2	3	3	3	1	2	1	3	3	3	1	1	1	2	1	3	1	2	1	4	4	2	2	2	2	1.66667	3
2	5	2	2	2	2	5	5	4	4	3	5	4	4	4	4	4	4	4	3	4	3	3	4	4	5	5	4.2	4.16667	3.5	4.5
2	2	2	2	2	2	4	4	4	4	4	5	3	4	4	3	3	4	4	5	4	5	3	5	5	3	3	4	3.66667	4.16667	4
2	4	2	5	1	2	2	1	1	1	3	3	5	4	3	5	3	4	3	3	5	4	3	4	5	5	4	1.6	3.83333	3.66667	4.5
1	4	1	1	1	1	4	5	5	5	5	1	2	1	1	2	2	1	2	4	1	3	1	4	3	3	4	4.8	1.5	2	3.5
2	2	2	2	1	1	4	4	4	4	4	2	1	4	3	1	2	3	3	5	4	3	3	4	4	5	5	4	2.16667	3.5	4.5
2	6	2	2	3	3	3	3	4	5	5	4	4	4	5	4	5	4	4	5	4	5	4	4	5	3	5	4	4.33333	4.33333	4.25
2	3	2	3	3	3	4	5	3	3	5	5	4	4	4	4	4	5	4	4	4	4	3	4	3	5	5	4	4.16667	4	4.25
1	4	2	1	3	2	1	3	2	1	2	3	3	1	2	2	3	2	1	3	1	3	2	1	2	2	4	1.8	2.33333	2	2.25
1	4	2	2	2	2	4	4	4	4	3	4	3	4	5	4	3	3	5	3	4	4	3	5	3	4	5	3.8	3.83333	3.66667	4.25
1	4	2	1	1	2	4	5	5	4	5	4	4	4	5	4	5	4	5	3	5	4	5	4	5	4	5	4.6	4.33333	4.33333	4.5
1	3	2	2	2	2	3	1	2	2	2	2	1	1	3	3	3	3	3	2	1	2	3	4	1	2	1	2	2.16667	2.33333	2
1	3	2	1	1	2	1	1	1	1	3	5	4	4	4	5	5	5	5	4	3	4	5	4	4	4	4	1.4	4.5	4.33333	4
2	6	1	2	1	2	5	5	4	3	5	4	5	5	5	4	3	1	1	3	2	2	3	4	4	5	4	4.4	4.33333	2	4.25
2	5	2	3	2	1	4	5	5	4	4	5	4	5	4	4	5	4	4	4	3	3	5	3	4	1	1	4.4	4.5	3.83333	2.25
1	3	2	2	1	2	5	4	3	4	5	3	4	4	3	5	4	5	5	4	4	3	4	4	5	4	3	4.2	3.83333	4.16667	4
1	3	2	2	1	3	2	3	2	4	3	5	4	5	3	4	5	3	3	3	4	5	4	5	4	4	3	2.8	4.33333	3.66667	4
1	5	2	1	1	2	5	4	4	3	3	5	5	5	4	3	4	3	4	5	5	5	3	4	5	3	5	3.8	4.33333	4.16667	4.25
1	4	2	2	1	1	2	3	2	3	1	2	4	3	3	3	3	1	3	3	3	3	1	3	2	2	4	2.2	3	2.33333	2.75
2	5	2	1	3	2	5	3	4	5	5	5	4	5	4	4	5	4	3	5	4	5	5	1	3	1	2	4.4	4.5	4.33333	1.75
2	4	2	1	3	2	3	4	5	5	5	5	5	5	4	4	4	5	4	4	5	5	3	5	5	5	4	4.4	4.5	4.33333	4.75
2	4	2	3	2	4	4	3	5	3	5	5	4	5	5	5	3	1	2	2	4	3	3	3	3	4	5	4	4.5	2.5	3.75
2	4	2	1	1	2	4	4	4	4	4	5	4	4	4	3	4	1	2	2	2	3	4	4	4	4	4	4	4	2.33333	4
1	4	1	2	2	3	4	5	4	5	4	5	4	3	4	3	4	4	4	3	4	4	3	3	4	4	4	4.4	3.83333	3.66667	3.75
2	3	2	2	2	1	5	4	5	5	4	5	4	5	5	4	4	5	5	3	4	5	5	5	4	4	4	4.6	4.5	4.5	4.25
2	4	1	2	1	1	5	4	3	5	5	4	5	4	3	5	4	4	5	5	5	5	5	4	4	4	4	4.4	4.16667	4.83333	4
2	3	2	1	2	1	1	3	1	2	2	3	2	1	3	3	1	4	3	3	1	3	2	4	4	5	5	1.8	2.16667	2.66667	4.5
1	4	2	2	2	2	3	5	5	5	4	3	5	4	4	5	5	4	4	5	5	5	4	4	4	5	4	4.4	4.33333	4.5	4.25
2	5	2	2	2	3	5	4	5	5	4	5	5	5	4	3	5	5	3	5	4	4	5	1	1	3	1	4.6	4.5	4.33333	1.5
2	5	2	2	3	2	3	2	3	4	3	5	5	5	4	4	3	4	4	4	5	4	5	1	1	1	1	3	4.33333	4.33333	1
1	3	2	1	1	2	4	4	4	4	4	5	4	4	3	4	4	4	4	4	5	4	4	4	5	5	4	4	4	4.16667	4.5
1	4	2	3	1	1	3	1	3	2	1	1	1	2	3	1	4	4	4	4	4	4	4	5	3	3	5	2	2	4	4
1	5	1	2	1	2	1	3	2	1	2	2	1	1	2	1	3	2	2	2	3	1	3	4	4	5	5	1.8	1.66667	2.16667	4.5
2	2	2	2	2	1	5	4	5	3	5	5	4	4	3	4	4	4	3	4	5	4	4	4	4	3	4	4.4	4	4	3.75
2	5	2	2	2	3	5	4	3	5	3	4	5	4	3	4	4	2	2	1	2	3	1	4	5	5	4	4	4	1.83333	4.5
2	3	1	5	1	1	3	4	4	4	4	3	1	1	3	3	1	5	3	3	4	5	4	4	4	4	5	3.8	2	4	4.25
1	5	2	1	3	2	4	5	5	5	5	4	3	3	5	3	3	4	5	5	4	4	4	3	3	4	5	4.8	3.5	4.33333	3.75
1	2	1	2	2	2	4	4	4	4	3	3	5	4	5	4	4	4	5	4	4	4	4	5	5	4	4	3.8	4.16667	4.16667	4.5
2	5	1	1	3	3	4	4	3	5	4	5	5	5	3	5	3	3	3	5	4	3	3	3	4	4	4	4	4.33333	3.5	3.75
2	4	1	5	1	2	4	4	4	4	5	1	3	1	1	3	1	1	3	1	3	3	2	4	4	4	4	4.2	1.66667	2.16667	4
2	4	2	2	1	2	1	3	1	2	2	3	3	1	3	1	1	2	2	1	1	2	1	2	4	1	4	1.8	2	1.5	2.75
1	3	1	1	1	4	2	3	2	3	1	3	1	2	3	3	1	2	4	2	2	1	1	4	5	4	3	2.2	2.16667	2	4
1	3	2	1	1	2	4	3	5	4	5	4	4	4	5	5	4	5	5	4	4	3	4	4	4	4	3	4.2	4.33333	4.16667	3.75
1	4	1	1	2	4	4	4	5	3	5	5	4	5	5	5	3	3	4	5	4	5	3	5	4	5	4	4.2	4.5	4	4.5
2	4	2	1	1	1	1	3	2	3	1	1	2	3	3	1	3	3	2	2	3	2	3	4	3	3	3	2	2.16667	2.5	3.25
2	3	2	2	1	2	1	1	3	1	3	1	2	1	3	3	3	3	4	2	1	1	1	3	2	2	3	1.8	2.16667	2	2.5
1	3	1	1	2	2	5	5	3	5	5	5	4	4	4	4	5	5	3	3	3	4	3	4	4	4	5	4.6	4.33333	3.5	4.25
2	4	2	1	3	2	4	5	4	4	4	3	4	5	5	4	4	4	4	4	5	5	4	4	3	4	3	4.2	4.16667	4.33333	3.5
2	3	1	1	3	2	4	4	4	4	5	5	4	3	4	4	3	5	4	4	3	4	4	5	4	4	4	4.2	3.83333	4	4.25
2	5	2	3	2	3	5	5	5	4	5	2	4	3	2	1	2	4	4	5	4	3	4	4	3	5	4	4.8	2.33333	4	4
1	4	2	2	2	2	4	5	4	3	4	4	4	5	4	5	3	4	4	4	5	4	4	4	4	4	5	4	4.16667	4.16667	4.25
2	3	2	2	2	1	4	3	5	3	4	2	3	3	3	1	3	4	4	4	5	3	3	4	4	5	4	3.8	2.5	3.83333	4.25
2	5	2	2	1	2	5	3	4	4	5	1	1	3	2	3	2	4	3	3	5	4	4	5	4	4	4	4.2	2	3.83333	4.25
2	5	1	3	2	2	5	4	4	4	4	4	3	5	3	4	3	3	3	4	5	5	3	3	1	4	2	4.2	3.66667	3.83333	2.5
1	1	1	4	1	2	1	3	2	3	1	4	4	5	3	5	4	1	1	3	2	1	2	4	3	5	5	2	4.16667	1.66667	4.25
1	3	2	2	3	2	4	4	4	5	3	4	4	4	5	5	4	3	5	4	5	3	5	4	4	4	4	4	4.33333	4.16667	4
1	3	2	2	2	1	4	4	4	5	4	5	4	4	5	5	5	4	3	3	5	3	4	4	4	3	4	4.2	4.66667	3.66667	3.75
1	2	1	3	1	1	4	5	4	3	3	4	5	4	3	5	5	5	5	5	4	4	3	4	4	4	5	3.8	4.33333	4.33333	4.25
1	4	2	2	1	3	1	1	3	1	2	2	3	3	3	1	3	3	4	3	2	2	1	2	2	3	2	1.6	2.5	2.5	2.25
2	6	2	5	2	1	4	4	3	4	5	4	4	4	3	4	3	4	4	5	4	5	4	4	4	5	4	4	3.66667	4.33333	4.25
1	4	2	3	2	3	5	5	5	4	4	5	5	4	4	5	5	5	4	4	3	4	4	4	3	5	5	4.6	4.66667	4	4.25
2	4	2	3	2	2	4	2	1	2	1	3	5	5	3	4	5	3	3	5	4	4	4	4	3	4	4	2	4.16667	3.83333	3.75
2	5	1	2	1	4	4	3	5	4	4	5	5	5	5	3	5	4	4	4	4	4	3	4	4	4	4	4	4.66667	3.83333	4
1	3	1	1	2	1	4	5	5	5	3	5	4	4	4	5	4	4	4	5	5	4	4	4	5	5	4	4.4	4.33333	4.33333	4.5
2	6	1	2	1	2	3	2	1	3	1	2	1	2	3	3	1	5	5	4	4	3	4	5	5	4	3	2	2	4.16667	4.25
2	2	2	4	1	2	5	5	4	4	3	3	4	5	4	4	5	3	3	5	4	4	5	4	5	5	3	4.2	4.16667	4	4.25
2	4	2	2	3	2	5	4	4	4	4	5	4	4	5	5	4	5	4	4	5	5	4	1	1	2	2	4.2	4.5	4.5	1.5
1	5	2	1	1	3	4	5	3	5	5	3	4	4	3	5	4	4	4	4	5	4	4	4	5	4	4	4.4	3.83333	4.16667	4.25
1	4	2	2	3	2	4	5	4	5	4	5	3	5	4	5	3	5	4	5	5	5	4	4	5	3	5	4.4	4.16667	4.66667	4.25
2	4	2	5	1	2	5	4	4	3	5	3	5	3	3	4	4	4	4	3	5	4	4	5	4	4	4	4.2	3.66667	4	4.25
1	5	2	2	1	4	1	3	1	3	3	4	4	4	4	4	4	4	4	5	4	4	5	3	4	3	5	2.2	4	4.33333	3.75
1	4	1	2	2	2	4	3	2	1	2	3	5	3	3	4	4	5	5	5	5	5	4	2	1	2	2	2.4	3.66667	4.83333	1.75
1	2	2	2	2	2	5	3	4	4	5	4	3	5	4	4	3	4	4	3	4	3	3	5	5	3	4	4.2	3.83333	3.5	4.25
1	1	1	4	1	1	4	5	4	5	4	4	5	5	4	4	5	5	4	3	4	5	5	4	3	2	2	4.4	4.5	4.33333	2.75
1	4	2	3	1	2	4	4	3	4	3	5	5	3	3	4	5	3	2	3	2	3	4	4	4	4	4	3.6	4.16667	2.83333	4
1	4	2	1	1	2	1	1	3	1	2	5	4	4	4	4	5	4	5	5	5	4	5	5	3	5	4	1.6	4.33333	4.66667	4.25
2	6	1	1	2	1	2	3	1	2	1	1	2	1	1	2	2	2	3	2	1	3	1	3	1	3	1	1.8	1.5	2	2
1	4	2	5	2	3	1	3	3	3	1	1	2	1	3	3	3	1	1	1	3	3	3	2	3	2	2	2.2	2.16667	2	2.25
1	5	2	2	1	1	4	4	4	4	4	4	5	3	3	4	3	5	5	4	4	3	4	4	4	4	4	4	3.66667	4.16667	4
2	7	2	2	2	3	4	4	3	4	5	4	4	4	4	5	4	2	1	2	1	3	3	4	5	5	4	4	4.16667	2	4.5
2	3	2	3	1	4	4	4	5	3	4	3	5	3	4	4	5	5	4	4	5	5	3	4	5	5	3	4	4	4.33333	4.25
1	6	2	2	2	2	5	4	3	4	4	5	4	4	4	4	5	4	5	3	4	3	4	5	4	5	4	4	4.33333	3.83333	4.5
2	6	2	1	1	2	4	3	4	3	4	3	4	5	5	5	5	5	4	4	5	5	3	5	5	4	5	3.6	4.5	4.33333	4.75
1	6	2	1	1	1	5	4	4	3	3	1	3	2	3	1	2	4	4	5	4	5	4	5	4	4	5	3.8	2	4.33333	4.5
2	4	2	2	1	1	3	4	4	5	5	4	3	5	5	5	4	4	3	5	5	5	5	5	3	4	3	4.2	4.33333	4.5	3.75
1	4	2	1	3	1	5	4	3	4	3	5	4	4	4	4	5	3	2	2	3	1	3	5	5	3	5	3.8	4.33333	2.33333	4.5
2	4	2	2	3	3	5	5	3	5	5	5	4	4	4	4	5	3	4	3	2	2	1	4	5	4	5	4.6	4.33333	2.5	4.5
2	4	2	3	1	3	3	1	3	2	3	4	4	4	4	4	5	4	4	4	3	3	5	4	5	5	4	2.4	4.16667	3.83333	4.5
2	6	2	1	3	3	3	4	4	3	4	1	2	1	3	3	2	4	3	5	4	4	3	4	4	5	4	3.6	2	3.83333	4.25
1	3	2	2	2	2	5	4	4	3	3	4	3	4	4	5	3	2	2	2	3	1	3	4	3	5	4	3.8	3.83333	2.16667	4
2	5	2	2	1	1	1	2	3	4	3	3	1	1	2	2	2	4	4	5	5	4	4	4	5	4	5	2.6	1.83333	4.33333	4.5
1	4	2	1	2	3	5	5	5	5	4	3	4	5	5	5	5	5	4	3	3	5	5	4	3	4	4	4.8	4.5	4.16667	3.75
1	6	2	5	3	1	5	3	5	4	5	5	4	4	5	5	5	4	5	4	4	5	4	5	3	3	5	4.4	4.66667	4.33333	4
1	2	2	4	1	2	3	3	2	3	3	2	2	3	3	2	1	2	2	1	1	2	1	1	2	1	1	2.8	2.16667	1.5	1.25
1	4	1	3	3	1	3	4	1	3	1	5	5	3	5	3	3	5	4	4	4	4	5	5	5	4	5	2.4	4	4.33333	4.75
2	3	1	3	1	2	5	4	4	4	4	5	5	4	3	5	5	5	3	3	5	5	3	3	3	5	4	4.2	4.5	4	3.75
1	6	2	1	1	3	4	5	5	4	4	5	4	3	4	3	5	4	4	4	5	3	3	4	5	4	5	4.4	4	3.83333	4.5
1	3	2	1	2	1	4	4	4	4	3	4	4	5	3	5	4	3	3	3	2	2	3	1	2	2	2	3.8	4.16667	2.66667	1.75
2	6	2	3	1	1	4	5	4	5	5	5	4	4	5	5	5	4	5	4	3	3	5	1	3	1	2	4.6	4.66667	4	1.75
1	4	2	2	2	3	4	3	4	5	4	5	4	4	4	4	5	3	3	5	4	4	3	4	4	5	4	4	4.33333	3.66667	4.25
2	3	2	1	3	3	4	5	5	4	4	4	4	5	4	4	3	1	1	2	1	2	2	5	5	5	5	4.4	4	1.5	5
1	2	2	4	2	2	5	5	5	5	5	5	4	5	4	5	4	5	3	3	4	5	4	4	4	5	5	5	4.5	4	4.5
1	3	2	2	1	3	4	4	4	5	3	5	5	5	5	4	5	5	4	4	5	4	5	2	3	1	2	4	4.83333	4.5	2
1	4	2	1	1	2	5	4	5	4	4	4	4	5	4	5	4	5	4	5	4	3	5	4	2	3	1	4.4	4.33333	4.33333	2.5
2	5	2	2	1	4	3	4	1	3	1	4	3	3	5	4	3	4	4	5	5	4	4	4	5	4	3	2.4	3.66667	4.33333	4
2	6	2	5	2	3	5	4	3	4	4	5	3	3	5	5	5	4	4	5	4	4	5	4	5	4	5	4	4.33333	4.33333	4.5
2	4	2	2	3	1	1	1	2	2	2	3	2	3	3	3	3	1	1	1	2	2	2	3	1	3	1	1.6	2.83333	1.5	2
1	4	2	1	1	3	5	5	4	4	3	4	3	4	4	5	3	4	4	4	5	4	5	3	4	4	4	4.2	3.83333	4.33333	3.75
1	4	2	2	1	3	3	3	1	3	1	1	3	1	1	3	2	2	2	2	3	2	2	1	2	2	2	2.2	1.83333	2.16667	1.75
1	5	1	2	1	3	2	1	2	2	1	2	2	1	2	1	3	1	3	1	1	3	3	4	5	5	4	1.6	1.83333	2	4.5
1	5	2	1	1	3	5	4	4	3	4	4	5	5	4	3	5	4	3	5	5	5	5	4	4	5	5	4	4.33333	4.5	4.5
1	2	1	1	1	2	3	3	2	3	2	3	1	2	1	1	3	5	4	5	3	5	5	3	4	5	4	2.6	1.83333	4.5	4
2	3	2	1	1	2	4	5	4	5	4	3	5	5	3	4	5	4	5	4	4	4	5	3	4	5	3	4.4	4.16667	4.33333	3.75
2	3	1	2	2	1	5	3	4	5	4	4	3	5	3	5	4	4	3	3	4	4	4	5	5	4	3	4.2	4	3.66667	4.25
1	3	2	2	1	3	4	3	5	5	4	3	3	3	3	1	4	5	4	3	4	3	5	4	3	3	4	4.2	2.83333	4	3.5
1	3	2	2	3	1	5	5	4	4	3	3	4	4	3	3	4	5	3	5	4	5	4	4	3	5	3	4.2	3.5	4.33333	3.75
1	4	2	2	1	1	4	4	4	5	4	4	4	5	4	4	3	5	4	3	3	5	5	4	4	4	4	4.2	4	4.16667	4
1	4	2	2	1	4	5	4	5	5	5	5	5	5	4	5	5	4	4	4	4	4	4	4	5	4	4	4.8	4.83333	4	4.25
2	4	1	1	1	3	1	1	3	2	3	1	4	1	3	3	1	4	1	1	2	3	2	4	4	4	4	2	2.16667	2.16667	4
1	3	2	1	1	2	3	3	4	5	3	3	4	5	5	4	4	4	4	4	4	5	5	4	4	4	4	3.6	4.16667	4.33333	4
2	5	2	3	2	2	5	4	4	4	5	3	3	4	3	4	5	1	3	1	1	1	1	4	5	4	3	4.4	3.66667	1.33333	4
2	4	2	1	1	1	1	3	1	2	2	3	5	5	4	5	5	4	4	4	4	4	3	5	5	5	4	1.8	4.5	3.83333	4.75
1	5	2	3	2	2	3	5	5	5	4	2	1	2	3	1	3	5	5	4	3	4	4	4	4	4	5	4.4	2	4.16667	4.25
2	4	2	2	1	3	4	5	5	3	4	5	5	4	4	4	5	3	5	5	5	4	5	5	3	3	3	4.2	4.5	4.5	3.5
2	4	2	1	2	3	4	4	3	4	5	4	4	4	5	3	5	3	4	5	5	4	5	4	3	5	3	4	4.16667	4.33333	3.75
2	4	2	1	3	1	5	4	5	5	5	3	1	1	1	1	1	5	5	5	5	4	4	1	2	2	4	4.8	1.33333	4.66667	2.25
2	3	2	1	2	4	3	3	1	2	4	2	1	2	1	3	2	1	1	2	2	1	3	3	3	1	2	2.6	1.83333	1.66667	2.25
2	3	2	1	1	2	4	3	5	5	4	5	4	3	4	4	3	3	2	1	1	1	3	2	2	1	2	4.2	3.83333	1.83333	1.75
2	3	2	1	3	2	4	1	2	2	1	5	4	4	4	4	5	3	4	4	3	5	5	4	4	4	5	2	4.33333	4	4.25
1	2	2	1	2	3	1	3	3	3	3	4	5	4	4	5	3	4	5	4	5	4	5	3	4	3	5	2.6	4.16667	4.5	3.75
2	5	2	1	2	3	3	5	5	5	4	3	5	5	4	4	4	4	4	3	5	4	4	3	4	3	5	4.4	4.16667	4	3.75
1	4	1	2	2	3	3	2	2	3	2	5	4	4	3	4	4	5	4	3	3	5	5	3	5	5	3	2.4	4	4.16667	4
1	6	2	1	1	2	5	4	3	5	4	3	5	4	3	5	3	5	3	3	4	5	4	5	4	4	4	4.2	3.83333	4	4.25
1	4	1	1	3	4	5	5	5	4	4	4	4	4	4	4	4	5	5	4	3	4	4	4	3	5	4	4.6	4	4.16667	4
1	5	2	2	2	2	5	3	4	4	4	2	2	3	2	3	1	4	5	3	5	4	5	3	1	2	2	4	2.16667	4.33333	2
2	4	1	2	1	2	3	2	1	3	2	2	1	3	2	3	2	3	2	2	1	3	1	3	4	4	4	2.2	2.16667	2	3.75
1	2	2	1	1	2	4	4	4	5	5	3	3	1	1	2	3	4	4	5	4	4	5	5	3	5	5	4.4	2.16667	4.33333	4.5
1	3	2	1	2	3	3	3	1	1	3	2	1	3	2	3	2	2	3	3	3	3	3	3	2	3	3	2.2	2.16667	2.83333	2.75
2	2	1	1	1	1	1	3	3	2	2	5	4	4	4	5	4	5	5	3	4	4	4	4	4	3	4	2.2	4.33333	4.16667	3.75
1	4	2	2	3	2	2	2	2	3	1	5	4	3	4	3	5	4	4	5	4	4	4	4	4	4	5	2	4	4.16667	4.25
1	4	2	1	1	1	5	4	5	5	3	4	5	5	5	4	3	4	5	3	5	4	5	5	5	5	4	4.4	4.33333	4.33333	4.75
1	3	1	3	1	3	4	4	5	5	5	5	4	4	4	4	5	3	3	5	4	4	3	4	4	4	4	4.6	4.33333	3.66667	4
2	3	2	1	2	3	5	3	4	5	3	2	1	2	3	3	1	1	2	1	2	3	3	2	3	2	2	4	2	2	2.25
1	2	2	3	1	2	3	2	1	3	1	1	3	3	3	3	3	1	3	3	3	1	2	1	3	3	3	2	2.66667	2.16667	2.5
1	3	2	3	1	1	4	3	3	5	5	3	5	3	5	3	3	3	2	1	3	2	2	5	4	5	5	4	3.66667	2.16667	4.75
2	4	2	1	1	1	5	5	3	5	5	3	5	4	4	5	5	5	5	5	3	5	4	4	4	4	4	4.6	4.33333	4.5	4
1	4	2	5	2	3	1	3	2	3	3	5	4	5	4	4	4	4	4	5	5	4	4	4	5	4	5	2.4	4.33333	4.33333	4.5
2	3	2	2	3	2	4	5	4	5	4	1	3	2	3	2	2	5	4	4	5	4	5	3	4	3	5	4.4	2.16667	4.5	3.75
